# Supplementary material for: Epigenetic silencing of UBXN8 contributes to leukemogenesis in t(8;21) acute myeloid leukemia
Source: Exp Mol Med. 2021 Dec 17;53(12):1902–10. doi: 10.1038/s12276-021-00695-8 (PMC8741982; doi:10.1038/s12276-021-00695-8)
Supplement: Supplementary file 2 — Additional files 5 [file 12276_2021_695_MOESM2_ESM.xlsx]

## Sheet: Sheet1
Description	Sample_1 vs Sample_2	Covered CpG numbers (Depth >=5X)	DMR info							DMR annotation
			Total dmrs	Total dmrs length	Covered genome	mean length	mean #CpG	Hyper	Hypo	Total dmrs	Total DMGs	dmrs_promoter	dmr_genes-promoter	dmrs_genebody	dmr_genes-genebody	dmrs_Pro-CGI	dmr_genes-Pro-CGI	dmrs_enhancer	dmrs_enhancer-CGI	dmrs-lncRNA	dmrs-CGIshore	Hyper DMGs
SKNO-1 and SKNO-siAE cell lines	SKNO-1_vs_SKNO-siAE	3168726	1347	602693	0.000200898	447.434	43.5872	211	1129	1104	1229	750	810	807	843	687	748	2	2	110	379	235
